# Supplementary material for: Methodological guide for assessing the carbon footprint of external beam radiotherapy: A single-center study with quantified mitigation strategies
Source: Clin Transl Radiat Oncol. 2024 Mar 28;46:100768. doi: 10.1016/j.ctro.2024.100768 (PMC11021844; doi:10.1016/j.ctro.2024.100768)
Supplement: Supplementary data 1 [file mmc1.xlsx]

## Sheet: supp_tab1_emissions_GHG_protoco
Category (GHG protcol)	emissions (KgCO2Eq by year)	emission (% of total)
customer and visitor transportation	364722	0.43
Capital Goods	322381	0.38
Purchased Goods & Services	83859	0.1
worker transportation	41066	0.05
indirect emission - electricity	20433	0.02
Wastes	15115	0.02
direct emissions - fugitives	9900	0.01
indirect emission - heat, cold, vapor	0	0
direct energy consumption - mobile sources with thermal motor	0	0
direct emissions - fixed sources of combustion	0	0
total	857476	1
