# Supplementary material for: Methodological guide for assessing the carbon footprint of external beam radiotherapy: A single-center study with quantified mitigation strategies
Source: Clin Transl Radiat Oncol. 2024 Mar 28;46:100768. doi: 10.1016/j.ctro.2024.100768 (PMC11021844; doi:10.1016/j.ctro.2024.100768)
Supplement: Supplementary data 2 [file mmc2.xlsx]

## Sheet: table_1
Radiotherapy classification (name)	Radiotherapy classification (category)	unit	emission factor (KgCO2Eq by unit)	accounting_period	amortization	GHG protocol (category number)	GHG protocol (name)	reference	methodology

## Sheet: Feuil1
radiotherapy classification (name)	GHG protocol (category number)	GHG protocol (category name)	radiotherapy classification (category)	unit	emission factor (KgCO2eq by unit)	accounting period	amortization (years)	reference	methodology
gas	1	direct emissions - fixed sources of combustion	gas	kWh	0.24	1 year	1	Base Empreinte® - gaz naturel Europe	see text
oil	2	direct energy consumption - mobile sources with thermal motor	oil	L	2.7	1 year	1	Base Empreinte® - fuel E10 95-98
SF6	4	direct emissions - fugitives	SF6	nb of linacs	3300	1 year	1	Chuter, 2023, Physica Medica	see text
electricity	6	indirect emission - electricity	Electricity	kWh	0.052	1 year	1	Base Empreinte® - electricite mix moyen consommation 2022	see text
collectiv heating	7	indirect emission - heat, cold, vapor	collectiv heating	kWh	0.115	1 year	1	Base Empreinte® - moyenne des reseaux de chaleur : https://base-empreinte.ademe.fr/documentation/base-carbone?docLink=Reseau_de_chaleur	see text
glove latex	9	Purchased Goods & Services	medical consumables	unit	0.00726	1 year	1	ADEME Bilan carbone : Guide sectoriel sante
glove vinyl	9	Purchased Goods & Services	medical consumables	unit	0.00448	1 year	1	ADEME Bilan carbone : Guide sectoriel sante
needle	9	Purchased Goods & Services	medical consumables	unit	0.0189	1 year	1	ADEME Bilan carbone : Guide sectoriel sante
syringe	9	Purchased Goods & Services	medical consumables	unit	0.0891	1 year	1	ADEME Bilan carbone : Guide sectoriel sante
other medical consumables	9	Purchased Goods & Services	medical consumables	euros	0.4	1 year	1	the Shift project : decarbonnons la santé - tableau de chiffrage
desk consumables	9	Purchased Goods & Services	desk consumables	euros	0.9	1 year	1	Base Empreinte® - ratio monétaires - papiers et cartons
drugs	9	Purchased Goods & Services	drugs	euros	0.5	1 year	1	ADEME Bilan carbone : Guide sectoriel sante
laundry	9	Purchased Goods & Services	medical consumables	kg	0.6	1 year	1	The Shift Project décabonnons la santé - Tableur de chiffrage
desk	10	Capital Goods	desk material	item	50		12	ADEME Bilan carbone : Guide sectoriel sante
meeting table	10	Capital Goods	desk material	item	60		12	ADEME Bilan carbone : Guide sectoriel sante
desk chair	10	Capital Goods	desk material	item	50		12	ADEME Bilan carbone : Guide sectoriel sante
visitor chair	10	Capital Goods	desk material	item	34.4		12	ADEME Bilan carbone : Guide sectoriel sante
closet	10	Capital Goods	desk material	item	907		12	ADEME Bilan carbone : Guide sectoriel sante
other desk material	10	Capital Goods	desk material	euros	0.5		12	ADEME Bilan carbone : Guide sectoriel sante
hospitalization bed	10	Capital Goods	medical material	item	302		5	ADEME Bilan carbone : Guide sectoriel sante
drug fridge	10	Capital Goods	medical material	item	308		12	ADEME Bilan carbone : Guide sectoriel sante
medical chair for care	10	Capital Goods	medical material	item	140		12	ADEME Bilan carbone : Guide sectoriel sante
infusion stand	10	Capital Goods	medical material	item	18.4		5	ADEME Bilan carbone : Guide sectoriel sante
other medical material	10	Capital Goods	medical material	euros	0.7		5	ADEME Bilan carbone : Guide sectoriel sante
textile	10	Capital Goods	medical material	euros	0.6		5	Base Empreinte® - ratio monétaires - textile et habillement
buildings superficie not including bunkers	10	Capital Goods	buildings & bunkers	m²	1147		30	The Shift Project décabonnons la santé - Tableur de chiffrage	see text
bunkers superficie	10	Capital Goods	buildings & bunkers	m²	1147		30	The Shift Project décabonnons la santé - Tableur de chiffrage	see text
bunkers concrete weight	10	Capital Goods	buildings & bunkers	tons	155		30	Base Empreinte® - beton armé	see text
computers	10	Capital Goods	IT material	item	305		5	Base Empreinte® - ordinateur fixe/standard
monitor	10	Capital Goods	IT material	item	222		5	Base Empreinte® - Ecran/21,5 pouces
TV	10	Capital Goods	IT material	item	371		5	Base Empreinte® - Télévision/40-49 pouces
printer	10	Capital Goods	IT material	item	110		5	Base Empreinte® - Imprimante
fixe phone	10	Capital Goods	IT material	item	17		5	Base Empreinte® -Téléphone fixe
cell phone (not smartphone)	10	Capital Goods	IT material	item	17.5		5	Base Empreinte® -Téléphone mobile classique
smartphone	10	Capital Goods	IT material	item	32.8		5	Base Empreinte® - Smartphone de 5 pouces
other IT material	10	Capital Goods	IT material	euros	0.4		5	Base Empreinte® - ratio monétaires - services informatiques
wastes household	11	wastes	waste	kg	0.367	1 year	1	Base Empreinte® - déchets ménagers - incinération
wastes infectious risk	11	wastes	waste	kg	5.13	1 year	1	Base Empreinte® - déchets de soins - incinération
servers rented as a service	9	Purchased Goods & Services	servers (rented as a service)	euros	0.27494	1 year	1	Monetary ratio HP- see text	see text
servers bought	10	Capital Goods	servers (bought)	euros	0.27494		5	Monetary ratio HP - see text	see text
software license ( subscription)	9	Purchased Goods & Services	other purchased services	euros	0.4	1 year	1	Base Empreinte® - ratio monétaires - services informatiques
software license (perpetual)	10	Capital Goods	other purchased services	euros	0.4		5	Base Empreinte® - ratio monétaires - services informatiques
HVAC ( construction)	10	Capital Goods	HVAC construction	euros	0.7		7	Base Empreinte® - ratio monétaires - machines et équipements
worker transportation driving personal car	22	workers transportation	workers transportation	km	0.216	1 year	1	Base Empreinte® - Voiture/Motorisation moyenne/2018
worker transportation public transportation	22	workers transportation	workers transportation	km	0.03	1 year	1	datagir.ademe.fr - TER
worker transportation walking or cycling	22	workers transportation	workers transportation	km	0	1 year	1
patients transportation driving personal car or sanitary light vehicle	16	customer and visitor transportation	patients transportation	km	0.216	1 year	1	Base Empreinte® - Voiture/Motorisation moyenne/2018
patients transportation public transportation	16	customer and visitor transportation	patients transportation	km	0.03	1 year	1	datagir.ademe.fr - TER
patients transportation walking or cycling	16	customer and visitor transportation	patients transportation	km	0	1 year	1
patients transportation ambulance	16	customer and visitor transportation	patients transportation	km	0.401	1 year	1	The Shift Project décabonnons la santé - Tableur de chiffrage p16
accelerators and scanners	10	Capital Goods	accelerators & scanners	euros	0.19		12	see text
