# Supplementary material for: Methodological guide for assessing the carbon footprint of external beam radiotherapy: A single-center study with quantified mitigation strategies
Source: Clin Transl Radiat Oncol. 2024 Mar 28;46:100768. doi: 10.1016/j.ctro.2024.100768 (PMC11021844; doi:10.1016/j.ctro.2024.100768)
Supplement: Supplementary data 3 [file mmc3.xlsx]

## Sheet: Feuil1
advanced data deletion policy
condition	rule
For patients who are alive and whose last visit was less than 20 years ago	All data will be retained.
For patients whose last visit was more than 20 years ago	All data will be deleted.
For deceased patients whose death date was less than 10 years ago	Only legally required data will be retained.
For deceased patients whose death date was more than 10 years ago	All data will be deleted.
